# Supplementary material for: SPECT/CT Accurately Predicts Postoperative Lung Function in Patients with Limited Pulmonary Reserve Undergoing Resection for Lung Cancer
Source: J Clin Med. 2024 Oct 14;13(20):6111. doi: 10.3390/jcm13206111 (PMC11509096; doi:10.3390/jcm13206111)
Supplement: Supplementary file 1 [file jcm-13-06111-s001.zip]

Archive with 1 entries (1 files):
- jcm-3195525-supplementary.pdf
